# Supplementary material for: Portable, bedside, low-field magnetic resonance imaging for evaluation of intracerebral hemorrhage
Source: Nat Commun. 2021 Aug 25;12:5119. doi: 10.1038/s41467-021-25441-6 (PMC8387402; doi:10.1038/s41467-021-25441-6)
Supplement: Supplementary file 4 — Source Data [file 41467_2021_25441_MOESM4_ESM.xlsx]

## Sheet: Table 1
Serial Scan	Analysis ID	Type	Sex	Age	Race	Previous stroke	Hypertension	Hypterlipidemia	Diabetes	Atrial Fibrillation	Time from LKN to exam	NIHSS at admission	NIHSS at exam	functional outcome
	31	AIS	Female	64	White	No	Yes	Yes	No	No	31	2	0	0
	135	IPH	Female	71	Black or African American	No	Yes	No	No	No	8	0	17	5
	165	IPH	Male	81	White	No	No	No	No	No	52	17	28	3
	128	AIS	Male	57	Asian	No	No	No	No	No	55	4	3	2
	193	AIS	Male	76	Black or African American	No	Yes	Yes	Yes	Yes	54	3	2	0
	70	IPH	Male	71	Asian	No	Yes	No	No	No	24	0	4	1
	51	IPH	Male	54	Other	No	No	No	No	No	54	2	1	1
	210	IPH	Male	49	White	No	No	No	Yes	No	57	5	2	4
serial	161	IPH									96		2
	49	IPH	Male	21	Asian	No	No	No	No	No	28	8	7	3
	9	IPH	Female	71	White	Yes	No	No	No	No	30	NONE	NONE	6
	154	IPH	Male	41	Black or African American	No	No	No	No	No	168	2	2	4
serial	89	IPH									192		0
	144	healthy control	Male	60
	216	IPH	Male	62	White	No	No	No	No	No	24	0	2	0
	5	IPH	Female	60	White	No	Yes	No	No	No	216	NONE	NONE	4
	15	IPH	Male	31	White	No	Yes	No	No	No	222	NONE	7	5
	93	IPH	Female	56	Black or African American	No	No	No	No	No	26	7	7	3
	188	AIS	Male	57	White	Yes	Yes	Yes	No	No	33	0	1	0
	47	IPH	Male	79	White	No	Yes	No	No	Yes	370	14	16	4
	115	AIS	Female	96	White	No	Yes	Yes	No	No	30	19	23	6
	19	IPH	Female	79	Unknown	Yes	Yes	No	No	No	144	0	1	4
	212	AIS	Female	86	White	Yes	Yes	Yes	No	No	79	14	9	4
	203	AIS	Female	59	White	No	Yes	Yes	Yes	No	942	4	37	6
	87	AIS	Male	81	White	No	Yes	Yes	No	Yes	103	5	6	3
	113	AIS	Male	71	White	Yes	Yes	No	Yes	No	171	4	26	5
	83	IPH	Male	39	Other	No	No	No	Yes	No	158	3	5	4
	117	AIS	Male	58	Black or African American	No	No	No	No	No	73	0	0	1
	192	AIS	Male	38	White	No	No	No	No	No	36	15	0	0
	104	AIS	Male	75	White	No	No	No	Yes	Yes	82	22	23	5
	37	IPH	Female	66	White	No	No	No	No	No	103	7	12	4
	114	IPH	Female	72	White	No	Yes	Yes	Yes	No	48	12	6	3
	91	AIS	Female	85	White	No	Yes	No	Yes	Yes	54	29	20	2
	142	AIS	Male	79	White	No	No	No	No	No	99	2	2	4
	209	IPH	Male	56	White	Yes	Yes	No	No	No	25	10	8	5
	118	IPH	Female	82	White	No	Yes	Yes	No	No	53	3	3	3
	66	AIS	Male	59	White	No	No	No	No	No	48	8	4	2
	133	IPH	Male	61	White	No	No	No	No	No	74	1	1	1
	84	AIS	Female	80	White	No	Yes	Yes	No	No	28	6	7	5
serial	190	AIS									197		15
	41	healthy control	Male	80
	111	IPH	Female	75	White	No	Yes	Yes	No	Yes	66	0	1	2
	96	AIS	Male	50	Black or African American	No	Yes	No	No	No	82	6	4	1
	16	AIS	Female	61	White	No	No	No	No	No	81	2	1	1
	120	AIS	Female	95	White	No	Yes	Yes	No	No	56	17	7	4
	150	AIS	Female	37	White	No	No	No	No	No	50	9	6	4
	85	AIS	Male	64	White	No	Yes	No	Yes	No	53	3	3	4
	72	IPH	Female	67	White	No	Yes	No	No	No	96	0	1	1
	131	AIS	Male	66	White	No	Yes	No	No	No	183	5	4	1
	30	AIS	Female	58	White	Yes	Yes	No	No	No	96	18	11	4
serial	158	AIS									120		12
	179	IPH	Female	64	Black or African American	No	No	No	No	No	48	1	0	3
	163	AIS	Female	60	White	No	No	No	No	No	31	19	2	0
	24	AIS	Female	44	White	No	No	Yes	No	No	170	2	18	4
	74	IPH	Female	70	White	No	Yes	Yes	No	No	197	20	23	4
	7	IPH	Female	53	Black or African American	No	Yes	No	No	No	120	17	17	4
	174	IPH	Female	74	Asian	No	No	Yes	Yes	No	144	NONE	18	4
	122	AIS	Male	58	White	No	Yes	Yes	No	No	120	7	4	2
	32	IPH	Male	81	White	No	Yes	Yes	No	Yes	24	0	0	0
	157	IPH	Male	49	Asian	No	No	Yes	No	No	96	0	0	1
	170	IPH	Male	68	White	No	Yes	Yes	No	No	25	3	1	0
serial	1	IPH									48		1
	38	IPH	Male	43	White	No	No	No	No	No	24	1	1	1
	151	IPH	Male	66	White	No	Yes	No	No	Yes	13	1	3	4
	169	IPH	Female	50	Unknown	Yes	Yes	Yes	Yes	No	58	3	3	3
	46	IPH	Male	53	Black or African American	No	No	No	No	No	47	0	0	2
	202	AIS	Male	74	White	No	Yes	Yes	No	No	37	8	2	0
	52	IPH	Female	45	Other	No	No	No	No	No	NONE	NONE	NONE	4
	22	healthy control	Male	52
	148	healthy control	Male	64
serial	173	healthy control
	90	AIS	Male	43	Asian	No	No	No	Yes	No	NONE	NONE	NONE	6
	80	healthy control	Male	53
	215	healthy control	Male	64
	149	healthy control	Male	63
	73	healthy control	Female	61
	34	healthy control
	200	healthy control	Male	57
	189	healthy control	Female	65
	121	healthy control	Male	52
	23	healthy control	Female	54
	3	AIS	Male	62	Other	No	No	No	No	No	NONE	NONE	NONE	4
	17	AIS	Male	69	Asian	No	Yes	No	Yes	No	114	18	23	5
serial	59	AIS									307		23
	40	IPH	Female	76	White	No	No	No	No	No	192	0	0	1
	107	IPH	Male	81	White	Yes	Yes	Yes	Yes	No	88	37	19	6
	53	AIS	Female	68	Other	No	Yes	Yes	Yes	Yes	53	7	2	1
	26	IPH	Male	77	White	NO	Yes	Yes	YES	NO	29	4	5	3
	56	IPH	Male	50	White	No	No	No	No	No	24	NA	NA	1
	214	AIS	Male	55	White	No	No	Yes	No	No	32	7	5	4
	208	IPH	Male	74	White	Yes	Yes	Yes	Yes	Yes	28	6	6	4
	187	AIS	Male	49	White	No	No	No	No	No	NONE	3	1	2
	102	IPH	Male	84	White	Yes	Yes	Yes	Yes	Yes	NONE	NONE	8	1
	108	IPH	Female	69	White	Yes	Yes	Yes	No	No	46	5	8	5
	205	AIS	Female	75	White	No	Yes	Yes	No	No	30	5	1	0
	6	IPH	Female	65	White	NO	Yes	NO	NO	NO	15	15	10	4
	196	AIS	Male	57	White	No	Yes	No	No	No	60	9	14	4
	100	AIS	Female	76	White	No	Yes	Yes	No	No	37	13	14	4
	98	healthy control	Female	57
	78	IPH	Female	73	White	No	Yes	Yes	No	No	70	18	23	4
serial	116	IPH									93		23
serial	137	IPH									118		23
	61	AIS	Male	61	White	No	Yes	No	No	Yes	17	3	3	1
	25	IPH	Male	94	White	No	Yes	No	No	No	NONE	NONE	NONE	6
serial	130	IPH									NONE	NONE	NONE
	2	AIS	Male	66	Black or African American	NO	Yes	NO	NO	NO	84	1	1	1
	99	IPH	Male	67	White	No	Yes	No	No	No	21	8	7	4
	141	IPH	Female	74	Black or African American	No	Yes	No	No	No	50	19	NONE	3
	181	IPH	Female	21	Asian	No	Yes	No	No	No	NONE	NONE	NONE	0
	75	AIS	Male	60	White	No	No	Yes	No	No	8	4	0	0
	199	IPH	Male	49	Black or African American	No	Yes	No	No	No	NONE	23	8	5
	139	healthy control	Male	79
	183	IPH	Female	54	White	No	No	No	No	No	NONE	6	16	4
	211	AIS	Male	67	White	No	Yes	Yes	Yes	No	14	6	15	5
	186	AIS	Female	65	White	No	Yes	No	Yes	Yes	40	26	26	6
serial	164	AIS									87		27
	11	AIS	Female	56	Unknown	No	Yes	Yes	No	No	86	8	9	4
	168	AIS	Female	66	Other	No	Yes	Yes	Yes	Yes	25	3	2	0
	69	AIS	Male	90	Black or African American	No	Yes	Yes	No	No	18	5	5	3
	217	IPH	Female	77	White	No	No	No	No	No	96	14	8	4
	155	healthy control	Male	43
	167	healthy control	Female	30
	136	healthy control	male	50
	88	healthy control	male	65
	129	healthy control	male	35
	67	healthy control	male	33
	57	healthy control	male	58
	204	healthy control	male	35
	132	healthy control	male	53
	191	healthy control	male	49
	97	healthy control	male	44
	76	healthy control	male	42
	48	healthy control	male	37
	36	healthy control	male	41
	39	healthy control	male	36
	68	healthy control	female	39
	94	healthy control	female	47
	35	healthy control	male	38
	172	healthy control	male	26
	55	healthy control	female	54
	147	healthy control	male	40
	33	healthy control	female	39
	206	healthy control	male	24
	60	healthy control	male	22

## Sheet: Table 2
PORTABLE MRI
Scan Preparation	Trial 1	Trial 2	Trial 3	Trial 4	Trial 5
Prepare ICU room for pMRI scanner entry	02:12:58	00:49:39	01:18:27	01:38:06	02:08:39
Move scanenr from hall to head of hospital bed	00:46:14	01:16:45	00:25:28	00:50:23	00:45:22
Position patient in pMRI scanner and initialize scan acquisition	06:45:35	04:38:48	04:02:41	07:27:30	07:40:28
Scan Termination	Trial 1	Trial 2	Trial 3	Trial 4	Trial 5
Remove patient from pMRI scanner	00:43:49	00:54:21	00:40:20	00:26:01	00:55:05
Remove scanner from ICU room	00:23:54	00:52:01	00:35:55	00:25:45	00:36:30
Reset patient ICU room	03:47:06	03:03:22	03:03:10	02:24:21	03:22:14
CONVENTIONAL MRI
Scan Preparation	Trial 1	Trial 2	Trial 3	Trial 4	Trial 5
Prepare patient for transport	05:16:00	10:42:00	03:53:00	04:27:00	05:26:00
Transport from ICU to holding room of radiology suite	09:20:00	13:17:00	06:22:00	06:31:00	07:15:00
Prepare patient for entry into high field environment in holding room	15:27:00	08:13:00	1 day, 9:08:00	08:47:00	10:45:00
Transport from holding room, position in MRI gantry, and initialize scan acquisition	05:33:00	04:23:00	03:55:00	05:17:00	06:17:00
Sequence Acquisition	Trial 1	Trial 2	Trial 3	Trial 4	Trial 5
pre-scan calibration	00:18:00	00:18:00	00:18:00	00:27:00	00:27:00
LOC	00:25:00	00:25:00	00:25:00	00:11:00	00:11:00
AX T2	02:01:00	02:01:00	02:01:00	01:49:00	01:49:00
AX FLAIR	02:26:00	02:26:00	02:26:00	03:20:00	03:20:00
Scan Termination	Trial 1	Trial 2	Trial 3	Trial 4	Trial 5
Remove patient from MRI gantry and transport to radiology holding room	03:20:00	01:52:00	03:44:00	03:22:00	03:01:00
Prepare patient for transport from radiology holding room to ICU	27:59	11:32:00	10:35:00	06:29:00	09:37:00
Transport patients from radiology suite holding room to ICU	07:04:00	08:00:00	06:43:00	06:04:00	08:06:00
Reset patient ICU room	05:27:00	01:52:00	02:36:00	07:21:00	04:33:00

## Sheet: Figure 4, 5, Table 3 (ABC)
							PORTABLE T2							PORTABLE FLAIR							CONVENTIONAL T2 OR CT								CONVENTIONAL FLAIR
Subject ID	NIHSS	D/C mRS	Age	Race	Sex		Subject ID	R1	R2	R3	R4	Average		Subject ID	R1	R2	R3	R4	Average		Subject ID	Modality	R1	R2	R3	R4	Average		Subject ID	Modality	R1	R2	R3	R4	Average	Average with CT added
9	17	5	71	1	0		9	8.40616	33.4581	42.2832	50.1521	33.5749		9	31.2475	27.6559	40.6494	14.2926	28.4614		9	T2	54.24	57.6131	15.1161	28.2362	38.8013		9	FLAIR	50.6193	66.68	22.9432	28.2587	42.1253	42.1253
11	28	3	81	0	1		11	46.4231	34.6545	55.4765	59.0005	48.8887		11	17.3946	15.0398	14.1512	14.7274	15.3282		11	T2	105.904	86.9949	99.4335	77.0408	92.3432		11	FLAIR	110.59	79.272	102.57	99.5622	97.9985	97.9985
25	4	1	71	2	1		25	4.5612	7.4812	4.81465	6.18312	5.76004		25	8.87758	7.0518	5.14206	8.06831	7.28494		25	T2	10.7209	8.87856	4.60637	9.51896	8.43121		25	FLAIR	12.236	9.07193	4.50004	12.118	9.48148	9.48148
26	1	1	54	5	1		26	1.398	1.52262	1.93776	3.52176	2.09504		26	0.732375	0.41634	0.177735	1.1316	0.614513		26	T2	3.6792	13.5872	13.197	13.1732	10.9092		26	FLAIR	12.6278	12.1384	11.8722	9.53041	11.5422	11.5422
29.1	2	4	49	0	1		29.1	21.4352	3.59775	2.87056	3.2368	7.78509		29.1	4.20563	1.25846	1.43619	2.0787	2.24474		29.1	T2	6.10766	5.83704	5.3352	4.62735	5.47681		29.1	FLAIR	6.412	7.945	5.23674	4.7949	6.09716	6.09716
33	7	3	21	2	1		33	8.53325	7.77616	9.828	6.138	8.06885		33	11.5816	12.012	10.9145	8.8755	10.8459		33	CT	14.2637	12.2035	14.0715	15.3849	13.9809		33	NA	NA	NA	NA	NA	#DIV/0!	13.9809
35	NA	6	71	0	0		35	34.293	35.2814	51.8868	41.1804	40.6604		35	41.419	33.2921	45.8724	36.4536	39.2593		35	CT	53.3025	57.8733	55.8624	50.4432	54.3704		35	NA	NA	NA	NA	NA	#DIV/0!	54.3704
40.1	2	4	41	1	1		40.1	11.4912	11.239	5.48049	11.3373	9.887		40.1	NA	NA	NA	NA	NA		40.1	CT	7.0685	6.72164	6.81579	16.4375	9.26086		40.1	NA	NA	NA	NA	NA	#DIV/0!	9.26086
50	2	0	62	0	1		50	2.3688	2.52858	1.43376	1.3514	1.92063		50	1.90944	1.66752	1.87512	2.81952	2.0679		50	T2	3.365	2.96231	0.834405	3.2825	2.61105		50	FLAIR	2.4206	2.21073	1.87512	2.75212	2.31464	2.31464
59	7	5	31	0	1		59	17.442	12.8694	6.51222	8.025	11.2122		59	10.9087	4.2522	6.16403	6.52043	6.96134		59	T2	27.03	23.5285	8.04741	19.725	19.5827		59	FLAIR	38.9082	37.4403	49.9235	52.3321	44.651	44.651
61	7	3	56	1	0		61	NA	NA	NA	NA	NA		61	NA	NA	NA	NA	NA		61	NA	NA	NA	NA	NA	NA		61	NA	NA	NA	NA	NA	NA	NA
66	1	4	79	NA	0		66	4.21947	1.78104	1.14399	1.8526	2.24928		66	4.13984	3.14876	2.14474	1.25768	2.67276		66	CT	4.75886	4.53999	2.70506	4.53992	4.13596		66	NA	NA	NA	NA	NA	#DIV/0!	4.13596
86	5	4	39	5	1		86	18.0898	16.9302	12.721	14.2483	15.4974		86	4.46546	5.05965	10.8394	3.51276	5.96931		86	CT	10.1953	19.327	14.4948	11.6953	13.9281		86	NA	NA	NA	NA	NA	#DIV/0!	13.9281
108	12	4	66	0	0		108	10.6955	17.2124	25.4153	10.3683	15.9228		108	10.7254	7.48104	3.67416	9.10602	7.74665		108	CT	22.5212	26.3298	27.5257	26.3088	25.6714		108	NA	NA	NA	NA	NA	#DIV/0!	25.6714
117	8	5	56	0	1		117	20.5758	19.754	31.8316	24.8056	24.2418		117	19.6812	20.56	33.3218	19.7311	23.3235		117	CT	16.65	19.9715	32.4952	16.4076	21.3811		117	NA	NA	NA	NA	NA	#DIV/0!	21.3811
118	3	3	82	0	0		118	6.38544	8.31978	2.4518	4.536	5.42325		118	5.58135	8.8155	4.98484	3.09944	5.62028		118	T2	3.948	3.28486	2.19429	3.96002	3.34679		118	FLAIR	7.90221	3.9964	6.56314	5.00829	5.86751	5.86751
122	1	1	61	0	1		122	4.65328	3.6855	2.6883	6.49038	4.37936		122	NA	NA	NA	NA	NA		122	T2	5.90629	3.3372	2.78314	3.52928	3.88898		122	FLAIR	5.00598	4.68216	2.65753	5.8082	4.53847	4.53847
126	1	2	75	0	0		126	8.19	9.963	7.78869	9.68589	8.90689		126	8.09204	6.65052	8.1067	10.6029	8.36304		126	CT	9.43144	6.47787	7.49462	5.65782	7.26544		126	NA	NA	NA	NA	NA	#DIV/0!	7.26544
153	1	1	67	0	0		153	3.59437	5.5185	3.30495	5.3099	4.43193		153	3.76992	3.7791	3.68232	3.56708	3.69961		153	CT	7.21375	6.13044	3.85104	2.23858	4.85845		153	NA	NA	NA	NA	NA	#DIV/0!	4.85845
171	0	3	64	1	0		171	1.19436	1.5129	1.46816	1.1764	1.33796		171	0.95076	1.52235	0.779737	0.85568	1.02713		171	T2	2.22345	1.70016	1.18692	1.83654	1.73677		171	FLAIR	2.35182	1.58817	1.18692	2.4646	1.89788	1.89788
203	18	4	74	2	0		203	6.57774	3.81663	3.88189	6.28223	5.13962		203	4.81505	3.13344	2.19282	4.8167	3.7395		203	T2	9.42738	8.82096	5.28513	5.42231	7.23895		203	FLAIR	9.25752	9.41031	9.34458	5.49172	8.37603	8.37603
206	0	0	81	0	1		206	0.67815	1.1388	0.926865	0.781852	0.881417		206	0.77004	1.91647	0.823875	0.984345	1.12368		206	T2	1.83876	1.782	1.24504	1.47834	1.58604		206	FLAIR	1.8753	1.74574	1.13526	1.2314	1.49692	1.49692
211.1	1	NA	NA	NA	NA		211.1	2.61682	1.74778	1.00485	1.97547	1.83623		211.1	1.09431	1.01469	1.02949	2.00976	1.28706		211.1	CT	5.7057	5.35883	0.349388	2.43469	3.46215		211.1	NA	NA	NA	NA	NA	#DIV/0!	3.46215
211.2	1	0	68	0	1		211.2	2.02368	1.63488	1.36437	2.51312	1.88401		211.2	5.38624	1.82228	1.17711	2.30321	2.67221		211.2	NA	NA	NA	NA	NA	NA		211.2	FLAIR	2.51407	2.17789	1.47769	1.764	1.98341	1.98341
217	1	1	43	0	1		217	1.16263	0.837161	0.444937	0.306064	0.687698		217	0.680701	0.597318	0.70839	0.335966	0.580594		217	T2	5.89055	0.684772	4.46958	4.5549	3.89995		217	FLAIR	5.628	0.48691	2.76696	5.27175	3.53841	3.53841
218	3	4	66	0	1		218	24.5467	18.3022	32.3604	30.556	26.4413		218	19.4322	11.6565	16.7736	25.5268	18.3473		218	CT	50.4037	44.2705	38.7631	34.682	42.0299		218	NA	NA	NA	NA	NA	#DIV/0!	42.0299
219	3	3	50	NA	0		219	16.8702	15.0126	28.0476	20.9593	20.2224		219	31.1688	12.054	31.0986	21.3721	23.9234		219	NA	NA	NA	NA	NA	NA		219	FLAIR	31.6454	23.0055	31.006	25.0048	27.6654	27.6654
220	0	2	53	1	1		220	4.50846	2.097	1.15182	1.99318	2.43762		220	0.807937	1.23266	1.0833	1.846	1.24247		220	T2	3.35239	3.47863	1.3266	2.51672	2.66858		220	FLAIR	3.8315	3.8892	1.9467	2.40816	3.01889	3.01889
NR018	0	1	76	0	0		NR018	0.360254	0.44138	0.2706	1.5555	0.656933		NR018	1.14174	1.60895	1.2706	1.42506	1.36159		NR018	T2	0.8617	1.00685	0.266842	1.014	0.787348		NR018	FLAIR	0.676313	0.778221	0.26403	0.93075	0.662329	0.662329
NR019	19	6	81	0	1		NR019	88.638	42.1264	88.3883	113.733	83.2213		NR019	80.9364	48.2218	87.7796	116.67	83.402		NR019	NA	NA	NA	NA	NA	NA		NR019	FLAIR	146.056	152.225	91.5671	56.5928	111.61	111.61
NR023	5	3	77	0	1		NR023	12.9652	14.1345	9.1091	27.2672	15.869		NR023	15.4302	15.2196	5.0095	21.7998	14.3648		NR023	CT	13.1105	12.6324	7.67232	8.3424	10.4394		NR023	NA	NA	NA	NA	NA	#DIV/0!	10.4394
NR024	NA	1	50	0	1		NR024	5.72921	5.9999	5.99445	7.9002	6.40594		NR024	5.75484	6.29608	5.5404	8.0104	6.40043		NR024	CT	2.50614	6.36345	5.18584	2.2308	4.07156		NR024	NA	NA	NA	NA	NA	#DIV/0!	4.07156
NR031	6	4	74	0	1		NR031	34.3026	25.7469	26.812	28.3234	28.7962		NR031	31.2302	21.3731	28.9265	29.6554	27.7963		NR031	NA	NA	NA	NA	NA	NA		NR031	FLAIR	45.4658	39.5722	32.8233	30.8688	37.1825	37.1825
NR035	8	1	84	0	1		NR035	3.7278	6.43497	7.14656	7.48834	6.19942		NR035	3.35239	3.63021	7.17172	13.0053	6.78989		NR035	CT	3.90397	3.70594	3.64797	3.10995	3.59196		NR035	NA	NA	NA	NA	NA	#DIV/0!	3.59196
NR036	8	5	69	0	0		NR036	NA	NA	NA	NA	NA		NR036	NA	NA	NA	NA	NA		NR036	NA	NA	NA	NA	NA	NA		NR036	NA	NA	NA	NA	NA	NA	NA
NR039	10	4	65	0	0		NR039	19.8013	22.517	25.8695	26.9296	23.7794		NR039	25.04	23.4849	26.3787	22.099	24.2506		NR039	CT	40.1618	41.9836	18.7619	23.4384	31.0864		NR039	NA	NA	NA	NA	NA	#DIV/0!	31.0864
NR047.1	23	5	73	0	0		NR047.1	72.362	57.1578	84.0296	86.9658	75.1288		NR047.1	85.0677	61.9639	84.6134	92.2704	80.9788		NR047.1	NA	NA	NA	NA	NA	NA		NR047.1	FLAIR	81.5325	77.285	83.808	90.0012	83.1567	83.1567
NR059	7	4	67	0	1		NR059	7.73419	5.65313	5.467	8.29008	6.7861		NR059	15.5069	8.4375	8.4366	9.89509	10.569		NR059	CT	15.1368	11.5824	8.49554	8.30442	10.8798		NR059	NA	NA	NA	NA	NA	#DIV/0!	10.8798
NR063	NA	3	74	1	0		NR063	42.042	18.9475	34.3265	35.2604	32.6441		NR063	48.9431	27.2205	33.1694	34.8869	36.055		NR063	T2	48.5722	30.9618	35.8217	47.3652	40.6802		NR063	FLAIR	61.56	35.2506	34.6032	49.896	45.3274	45.3274
NR064	NA	0	21	2	0		NR064	2.58726	2.19581	4.48361	5.42913	3.67395		NR064	6.19301	2.55904	6.35519	5.92514	5.25809		NR064	CT	6.42	6.95641	5.2026	4.99122	5.89256		NR064	NA	NA	NA	NA	NA	#DIV/0!	5.89256
NR072	32	5	49	1	1		NR072	21.0368	20.4831	24.3652	23.0547	22.235		NR072	16.191	15.641	23.9827	14.0907	17.4764		NR072	CT	32.6015	25.9465	24.7748	11.2716	23.6486		NR072	NA	NA	NA	NA	NA	#DIV/0!	23.6486
NR091	8	4	77	0	0		NR091	29.0835	31.707	21.3745	23.3496	26.3787		NR091	28.32	27.7853	23.5792	18.9156	24.65		NR091	T2	35.9202	32.1995	21.7704	34.7864	31.1691		NR091	FLAIR	42.5178	41.6338	26.9563	36.9824	37.0226	37.0226
				KEY
				0 = white	0 = female
				1 = black or african american	1 = male
				2 = asian

## Sheet: Figure 4, 5, Table 3 (Manual)
PORTABLE T2			PORTABLE FLAIR			CONVENTIONAL T2 OR CT				CONVENTIONAL FLAIR
Subject ID	Volume (cc)		Subject ID	Volume (cc)		Subject ID	Modality	Volume (cc)		Subject ID	Modality	Volume (cc) w ct added
9	NA		9	39.2547		9	T2	NA		9	FLAIR	47.2444
11	62.866		11	37.9974		11	T2	75.0932		11	FLAIR	90.493
25	4.386		25	3.64038		25	T2	10.0905		25	FLAIR	10.1926
26	5.58484		26	NA		26	T2	7.81424		26	FLAIR	10.9357
29.1	3.53804		29.1	2.36844		29.1	T2	5.18926		29.1	FLAIR	3.81725
33	12.4855		33	13.582		33	CT	13.5525		33	NA	13.5525
35	52.1788		35	56.5209		35	CT	51.0751		35	NA	51.0751
40.1	5.7749		40.1	5.4825		40.1	CT	12.3372		40.1	NA	12.3372
50	1.06726		50	0.93568		50	T2	2.18523		50	FLAIR	1.83062
59	13.8159		59	13.7282		59	T2	37.3225		59	FLAIR	12.6334
61	3.71348		61	5.58484		61	T2	3.983		61	FLAIR	3.92294
66	3.37722		66	3.47956		66	CT	6.14069		66	NA	NA
86	16.8969		86	NA		86	T2	17.6942		86	FLAIR	16.5125
108	21.8686		108	NA		108	CT	24.4157		108	NA	24.4157
117	28.9354		117	27.7236		117	CT	37.6083		117	NA	37.6083
118	4.22422		118	3.25027		118	T2	4.27487		118	FLAIR	5.18619
122	3.27292		122	3.25027		122	CT	3.35006		122	NA	3.35006
126	9.71685		126	8.8788		126	CT	9.90536		126	NA	9.90536
153	4.45072		153	5.05095		153	T2	4.82764		153	FLAIR	5.40323
171	1.50622		171	1.39297		171	T2	2.21235		171	FLAIR	2.10941
203	9.36577		203	8.34652		203	T2	7.47019		203	FLAIR	7.48496
206	1.56285		206	1.0872		206	T2	1.18754		206	FLAIR	1.23426
211.1	0.962625		211.1	1.39297		211.1	CT	3.51268		211.1	NA	3.51268
211.2	1.73272		211.2	1.43827		211.2	T2	NA		211.2	FLAIR	1.65984
217	1.27972		217	2.33295		217	T2	2.96723		217	FLAIR	3.00949
218	30.2038		218	30.8153		218	T2	27.3915		218	FLAIR	26.3829
219	NA		219	34.9036		219	T2	NA		219	FLAIR	27.0152
220	3.171		220	2.27632		220	T2	3.25588		220	FLAIR	2.46114
NR018	0.283125		NR018	0.299943		NR018	T2	0.119464		NR018	FLAIR	0.224327
NR019	NA		NR019	92.4868		NR019	T2	NA		NR019	FLAIR	76.9323
NR023	16.1834		NR023	NA		NR023	T2	11.2012		NR023	NA	NA
NR024	9.85275		NR024	12.5846		NR024	CT	5.51332		NR024	NA	5.51332
NR031	NA		NR031	24.5823		NR031	T2	NA		NR031	FLAIR	28.7231
NR035	4.20157		NR035	9.89812		NR035	CT	5.06759		NR035	NA	5.06759
NR036	5.18685		NR036	3.96446		NR036	T2	3.66335		NR036	FLAIR	3.2146
NR039	33.4993		NR039	28.6902		NR039	CT	36.8783		NR039	NA	36.8783
NR047.1	NA		NR047.1	80.0587		NR047.1	T2	NA		NR047.1	FLAIR	68.0071
NR059	5.3907		NR059	9.56123		NR059	CT	9.78861		NR059	NA	9.78861
NR063	35.3332		NR063	35.3266		NR063	T2	35.3937		NR063	FLAIR	39.848
NR064	7.78027		NR064	8.20448		NR064	CT	6.83296		NR064	NA	6.83296
NR072	23.5333		NR072	23.8455		NR072	CT	26.4811		NR072	NA	26.4811
NR091	31.0078		NR091	30.2964		NR091	T2	23.9083		NR091	FLAIR	23.6602

## Sheet: Figure S1 and Table S1
PORTABLE T2											PORTABLE FLAIR											CONVENTIONAL T2 OR CT												CONVENTIONAL FLAIR
Subject ID	Hemorrhage	Optic Chiasm	ΔOP	Septum Pellucidum	ΔSP	Anatomical R Edge (at top of ventricles)	ΔRE	Anatomical L Edge (at top of ventricles)	ΔLE		Subject ID	Hemorrhage	Optic Chiasm	ΔOP	Septum Pellucidum	ΔSP	Anatomical R Edge (at top of ventricles)	ΔRE	Anatomical L Edge (at top of ventricles)	ΔLE		Subject ID	Modality	Hemorrhage	Optic Chiasm	ΔOP	Septum Pellucidum	ΔSP	Anatomical R Edge (at top of ventricles)	ΔRE	Anatomical L Edge (at top of ventricles)	ΔLE		Subject ID	Modality	Hemorrhage	Optic Chiasm	ΔOP	Septum Pellucidum	ΔSP	Anatomical R Edge (at top of ventricles)	ΔRE	Anatomical L Edge (at top of ventricles)	ΔLE
9	NA	NA	NA	NA	NA	NA	NA	NA	NA		9	-130.841 -122.168 53.8603	-88.6688 -131.38 35	47.107	-86.9688 -109.02 70	48.5606	-44.4688 -76.3404 80	101.211	-160.069 -119.34 80	39.3136		9	T2	NA	NA	NA	NA	NA	NA	NA	NA	NA		9	FLAIR	-43.2311 -19.886 -27.0826	-16.2444 -3.20477 -26.4637	31.7321	-6.13734 -3.03658 -8.47486	44.7895	45.4252 8.13529 1.52515	97.2807	-65.4341 -32.685 1.52515	38.4082
11	-60.5689 -68.454 78.3895	-90.3688 -145.14 40	90.7884	-88.6688 -112.46 70	52.8821	-29.1688 -90.1004 85	38.707	-148.169 -136.54 85	111.145		11	-57.5487 -66.4624 83.3263	-97.1688 -131.38 45	85.1643	-93.7688 -114.18 75	60.483	-29.1688 -88.3804 85	35.8973	-151.569 -131.38 85	114.267		11	T2	10.3362 -35.6919 -14.5697	-24.4218 -96.2822 -67.1295	87.4176	-57.4844 -73.2823 -29.6295	78.9903	42.0625 -55.6729 -27.1295	39.5417	-88.0312 -76.876 -27.1295	107.378		11	FLAIR	13.7045 -21.2887 -17.0421	-17.1796 -81.7525 -65.3666	83.3364	-19.8749 -60.6392 -30.3666	53.4189	47.5079 -38.6275 -25.3666	38.8922	-80.5194 -72.7682 -25.3666	107.692
25	-58.8224 -95.484 68.5	-88.6688 -114.18 45	42.3391	-92.0688 -95.2604 85	37.1163	-27.4688 -91.8204 95	41.2155	-149.869 -105.58 95	95.3607		25	-57.7615 -91.3299 71.506	-88.6688 -114.18 45	46.69	-90.3688 -98.7004 85	36.0506	-29.1688 -91.8204 95	37.0102	-148.169 -109.02 95	95.0706		25	T2	21.3842 0.951653 -12.0695	-6.89648 -22.1412 -39.8566	45.8824	-11.5684 -5.96933 0.143402	35.818	46.291 -1.65683 15.1434	36.9824	-66.9121 -17.8287 15.1434	94.284		25	FLAIR	21.5067 1.44071 -11.4651	-7.74923 -20.3485 -39.2261	45.8405	-10.7776 -5.73908 0.773857	35.265	45.5115 -0.153145 15.7738	36.3418	-64.9182 -16.4813 15.7738	92.3711
26	-126.015 -48.4376 94.9084	-102.269 -126.22 55	90.5906	-98.8688 -109.02 95	66.3864	-44.4688 -136.54 105	120.473	-165.169 -105.58 105	70.0009		26	NA	NA	NA	NA	NA	NA	NA	NA	NA		26	T2	-51.5598 70.1756 71.9499	-13.2682 0.219696 47.1734	83.5102	-11.5684 -5.96933 0.143402	112.043	47.4661 9.56343 97.1734	118.812	-69.3307 -0.858444 97.1734	77.4459		26	FLAIR	-46.7213 74.2179 71.5188	-4.22768 1.4682 51.5716	86.5801	-4.65739 24.2417 81.5716	66.0912	53.7801 20.8042 96.5716	116.538	-60.5168 3.18697 96.5716	76.5725
29.1	-55.7997 -77.3638 95.124	-86.9688 -126.22 45	76.6215	-83.5688 -100.42 70	43.9764	-27.4688 -102.14 75	42.6788	-139.669 -115.9 75	94.4673		29.1	-53.5984 -77.9117 94.5988	-86.9688 -126.22 45	76.8591	-83.5688 -105.58 75	45.2534	-29.1688 -105.58 80	39.6921	-137.969 -115.9 80	93.673		29.1	T2	24.9287 3.6413 63.1707	-1.57056 -29.2033 -3.75061	79.1166	-4.4456 -10.5158 31.2494	45.6316	55.2106 -21.297 41.2494	44.9383	-58.3519 -16.2658 41.2494	88.3883		29.1	FLAIR	25.6194 4.9694 63.5298	-1.76047 -33.3743 1.80069	77.6555	-3.90887 -9.74152 31.8007	45.7719	54.0989 -20.4837 41.8007	43.9442	-58.9089 -12.7493 41.8007	89.057
33	-69.8692 -97.0327 136.698	-95.4688 -124.5 65	80.9345	-98.8688 -103.86 105	43.5012	-37.6688 -114.18 115	42.4464	-154.969 -102.14 115	87.9708		33	-69.1014 -97.0174 136.168	-95.4688 -121.06 65	79.6126	-98.8688 -103.86 105	43.639	-39.3688 -117.62 115	41.9116	-160.069 -105.58 115	93.7897		33	CT	34.1325 -14.5057 49.2157	10.1351 -52.062 -24.8718	86.4599	5.25228 -18.98 23.6423	38.8341	65.7991 -27.7674 28.4937	40.1005	-51.8766 -37.5887 28.4937	91.4319		33	CT	34.1325 -14.5057 49.2157		86.4599		38.8341		40.1005		91.4319
35	-69.8797 -118.656 60.4091	-93.7688 -115.9 25	42.8029	-98.8688 -84.9404 45	47.059	-41.0688 -91.8204 55	39.7426	-153.269 -93.5404 55	87.2572		35	-72.7808 -128.473 60.8652	-95.4688 -110.74 20	49.9917	-97.1688 -84.9404 55	50.242	-37.6688 -96.9804 60	47.174	-153.269 -96.9804 60	86.4343		35	CT	30.429 -86.8648 -17.8328	12.4687 -65.1867 -52.1036	44.3509	6.75385 -26.2001 -6.07669	66.1734	65.4608 -19.6023 -1.474	77.5827	-48.836 -26.2001 -1.474	101.147		35	CT	30.429 -86.8648 -17.8328		44.3509		66.1734		77.5827		101.147
40.1	-114.823 -89.6301 40.3165	-88.6688 -133.1 55	52.8136	-88.6688 -109.02 80	51.3302	-35.9688 -110.74 95	98.2542	-148.169 -114.18 95	68.5926		40.1	-111.009 -92.9716 35.2133	-93.7688 -129.66 45	41.7018	-90.3688 -110.74 80	52.4174	-37.6688 -115.9 90	94.372	-148.169 -109.02 90	68.1175		40.1	CT	-24.3459 -20.3436 -486.736	-1.67725 -70.0333 -506.566	58.1048	-2.53526 -49.8703 -446.566	54.4165	53.6636 -49.4413 -446.566	92.4434	-60.8791 -54.5893 -446.566	64.1956		40.1	CT	-24.3459 -20.3436 -486.736		58.1048		54.4165		92.4434		64.1956
50	-95.3523 -94.8598 92.0548	-105.669 -136.54 35	71.4068	-105.669 -117.62 65	36.8297	-54.6688 -131.38 75	57.269	-158.369 -110.74 75	67.1874		50	-94.5391 -95.5291 91.3281	-102.269 -129.66 30	70.6102	-105.669 -117.62 65	36.1255	-54.6688 -133.1 75	57.1649	-160.069 -117.62 75	71.0548		50	T2	39.2303 -7.76688 32.9507	37.3476 -39.9093 -35.8319	75.9455	33.7539 -24.0968 4.16817	33.5424	87.6601 -23.378 14.1682	54.2396	-22.3086 -25.5343 14.1682	66.7495		50	FLAIR	39.106 -9.07545 30.7251	36.8871 -35.3724 -30.4348	66.6107	33.0199 -24.2005 4.56519	30.8245	87.1605 -22.0521 14.5652	52.3333	-22.8395 -23.7708 14.5652	65.6836
59	-113.697 -65.0502 50.3069	-102.269 -146.86 20	87.9884	-97.1688 -105.58 40	44.9675	-41.0688 -110.74 45	85.9685	-160.069 -112.46 45	66.5298		59	-113.707 -60.7267 48.5357	-105.669 -138.26 10	86.9541	-97.1688 -107.3 40	50.1542	-42.7688 -112.46 45	87.8696	-160.069 -100.42 45	61.135		59	T2	-24.7114 17.0125 3.86035	-6.38538 -50.7485 -54.2718	91.1413	-2.4323 -16.9672 -14.2718	44.4944	52.1927 -20.2016 -4.2718	85.8211	-64.2448 -28.8266 -4.2718	61.0757		59	FLAIR	-21.2141 15.6016 -1.49932	-6.40036 -52.0319 -58.2374	89.5151	-1.67385 -15.9382 -13.2374	38.9148	51.1777 -18.5163 -3.23737	80.0476	-63.9785 -28.8288 -3.23737	61.6918
61	-96.051 -67.1648 42.874	-95.4688 -127.94 40	60.8459	-98.8688 -105.58 70	47.1114	-41.0688 -112.46 80	80.3308	-151.569 -109.02 80	78.8191		61	-95.5622 -66.1374 40.8901	-95.4688 -127.94 40	61.8091	-95.4688 -105.58 70	49.0216	-41.0688 -109.02 75	77.2783	-151.569 -109.02 75	78.3528		61	T2	-12.6845 28.7048 24.7048	-13.258 -36.079 28.7807	64.9144	-11.8204 -12.7197 58.7807	53.6461	42.4452 -21.7041 63.7807	84.3046	-65.7267 -18.4697 63.7807	81.0298		61	FLAIR	-11.8691 28.3187 27.542	-15.2345 -32.3954 23.7778	60.9237	-12.5392 -13.0789 58.7778	51.8641	41.3671 -22.0633 63.7778	81.7647	-67.3439 -13.5282 63.7778	78.3687
66	NA	NA	NA	NA	NA	NA	NA	NA	NA		66	-123.726 -39.6133 29.1597	-93.7688 -121.06 25	86.881	-90.3688 -103.86 55	76.8639	-37.6688 -105.58 65	114.201	-143.069 -102.14 65	74.6208		66	CT	-26.5302 48.0961 4.82922	8.82073 -51.4264 -38.8275	114.282	10.9203 -19.0572 8.58451	76.9819	68.4497 -9.34646 18.0669	111.786	-48.2887 -19.5196 18.0669	72.2534		66	CT	-26.5302 48.0961 4.82922		114.282		76.9819		111.786		72.2534
86	-97.2041 -75.7887 114.956	-83.3151 -131.43 70	72.8691	-84.8151 -111.8 105	39.3627	-26.3151 -108.78 115	78.19	-138.815 -111.8 115	55.0298		86	NA	NA	NA	NA	NA	NA	NA	NA	NA		86	T2	-10.8921 58.1632 -22.6053	3.94628 -0.973389 -69.1066	76.6791	0.352539 23.1047 -29.1066	37.3873	51.3838 18.0735 -24.1066	74.0792	-51.3975 21.3078 -24.1066	54.7838		86	FLAIR	-10.3262 56.1219 -19.6112	4.01281 -3.04141 -63.6387	75.1287	1.00497 18.0132 -28.6387	40.7696	51.2784 16.2945 -23.6387	73.4681	-49.6982 12.857 -23.6387	58.6364
108	-66.3513 -56.2021 89.4278	-96.8151 -143.51 50	100.525	-110.315 -110.29 85	69.8421	-48.8151 -129.92 100	76.5089	-158.315 -108.78 100	106.459		108	NA	NA	NA	NA	NA	NA	NA	NA	NA		108	CT	34.9377 21.371 52.6118	5.52145 -64.6674 -37.2251	127.823	5.52145 -50.1006 31.4944	80.1215	70.2734 -33.9732 46.22	65.9731	-46.6817 -30.8517 46.22	97.1071		108	CT	34.9377 21.371 52.6118		127.823		80.1215		65.9731		97.1071
117	-112.439 -94.0482 77.135	-90.8151 -135.96 50	54.4105	-96.8151 -114.82 85	27.1557	-35.3151 -111.8 100	82.3774	-155.315 -104.25 100	49.6512		117	-112.659 -91.2392 78.7214	-95.3151 -123.88 50	46.8097	-96.8151 -108.78 80	23.6716	-39.8151 -119.35 100	80.9273	-153.815 -96.7 100	46.6521		117	CT	-28.4509 17.6058 -16.3144	-10.0414 -30.2607 -60.9486	67.9877	-10.5218 3.49724 -17.7996	22.8629	45.6931 13.8843 1.37776	76.3164	-67.6976 12.8456 1.37776	43.3125		117	CT	-28.4509 17.6058 -16.3144		67.9877		22.8629		76.3164		43.3125
118	-100.241 -84.7212 26.8767	-98.3151 -132.94 25	48.2937	-95.3151 -95.19 40	17.4952	-44.3151 -117.84 60	72.9501	-143.315 -81.6 60	54.4267		118	-104.08 -81.4106 23.8328	-101.315 -129.92 25	48.6022	-95.3151 -95.19 40	22.9798	-48.8151 -111.8 55	70.35	-140.315 -84.62 55	47.9027		118	T2	-1.92699 26.0052 -6.87125	13.4928 -13.3062 -13.5631	42.7544	7.3834 11.8501 11.4369	24.9447	61.2896 5.02198 26.4369	74.4719	-41.851 16.522 26.4369	52.8516		118	FLAIR	-2.44898 25.0008 -6.18751	13.4029 -13.303 -23.5394	44.9394	6.21543 10.9548 11.4606	24.1623	60.5709 5.56417 26.4606	73.588	-39.6049 13.2009 26.4606	50.8498
122	-37.1888 -76.4273 53.9446	-84.8151 -123.88 45	67.8235	-90.8151 -108.78 80	67.8333	-27.8151 -114.82 90	53.4963	-146.315 -107.27 90	118.995		122	-33.4335 -74.9392 55.1568	-81.8151 -123.88 45	69.5639	-90.8151 -110.29 80	71.8297	-24.8151 -117.84 90	55.9357	-150.815 -107.27 90	126.64		122	CT	47.2112 -37.4683 -63.8002	-2.98825 -85.344 -83.6585	72.1555	-3.98434 -64.9241 -38.6567	63.3009	54.2872 -80.8616 -28.6563	56.2863	-62.2558 -64.9241 -28.6563	118.203		122	CT	47.2112 -37.4683 -63.8002		72.1555		63.3009		56.2863		118.203
126	-46.6689 -88.0613 48.8753	-95.45 -134.493 30	69.9412	-98.47 -111.993 60	58.1364	-35.05 -119.493 70	39.6132	-157.36 -108.993 70	114.616		126	-36.5606 -85.9766 49.5855	-85 -131.493 35	68.0504	-89.53 -111.993 60	59.9256	-26.11 -116.493 70	38.1735	-142.38 -102.993 70	109.106		126	CT	44.7644 -0.797615 -26.4126	7.87514 -66.7907 -66.3541	85.5057	-4.42957 -25.4081 -25.2459	55.0189	61.0314 -29.4314 -16.1108	34.5056	-61.0312 -31.7305 -16.1108	110.705		126	CT	44.7644 -0.797615 -26.4126		85.5057		55.0189		34.5056		110.705
153	48.4633 -56.358 39.6565	93.94 -126.507 50	84.2378	93.94 -104.007 70	72.5209	151.32 -110.007 80	122.822	39.58 -110.007 80	67.7106		153	39.3276 -58.1997 40.3139	85 -123.507 45	79.8309	85 -107.007 70	73.1395	140.87 -111.507 80	121.357	27.62 -102.507 80	60.6234		153	T2	-30.6568 45.881 -42.9272	10.65 -23.4113 -50.0058	80.9801	11.3687 -9.0363 -20.0058	72.8522	66.7125 -22.6926 -10.0059	123.559	-43.2563 -19.0988 -10.0059	73.9252		153	FLAIR	-30.3202 45.0172 -43.369	10.9267 -22.9136 -48.7927	79.6575	11.3564 -9.5933 -18.7927	72.9608	67.6455 -21.1949 -8.79276	123.194	-42.7842 -18.187 -8.79276	73.1139
171	-83.3359 -101.741 68.2331	-93.94 -138.993 40	47.9298	-96.96 -110.493 70	16.2891	-151.32 -107.493 80	69.2343	-63.74 -141.993 80	46.2891		171	-83.9102 -102.286 68.9431	-93.94 -138.993 40	47.809	-96.96 -116.493 70	19.3198	-66.76 -141.993 80	44.6434	-152.83 -107.493 80	69.9951		171	T2	-8.44141 -23.4267 24.7917	-17.1163 -53.3332 -1.70374	40.886	-17.4757 -40.0363 28.2963	19.2296	33.915 -44.7082 38.2963	49.2884	-71.3819 -41.8332 38.2963	66.9528		171	FLAIR	-7.44962 -21.9073 25.1259	-14.873 -52.9845 -6.70374	45.1002	-17.0215 -40.0938 28.2963	20.7947	33.6816 -44.3907 38.2963	48.6902	-69.8731 -40.9532 38.2963	66.58
203	-106.261 -94.6516 56.2636	-86.39 -137.493 40	49.9474	-84.88 -111.993 70	30.7662	-35.05 -114.993 85	79.439	-133.2 -122.493 85	48.2352		203	-106.715 -95.6885 53.5617	-86.39 -137.493 40	48.4215	-86.39 -111.993 70	30.8084	-35.05 -116.493 80	79.1687	-139.24 -122.493 80	49.7528		203	T2	-18.9887 41.7195 86.3319	-9.95954 -5.01633 64.0704	52.5484	-5.6627 22.4836 94.0704	24.6472	41.6029 5.29613 109.07	74.2632	-58.9439 23.343 109.07	49.5089		203	FLAIR	-18.2068 45.585 87.1053	-10.0166 -1.01166 71.6102	49.7838	-7.00874 24.7696 96.6102	25.4759	41.1163 9.73053 111.61	73.5204	-59.0009 30.3555 111.61	49.9657
206	-125.245 -108.711 71.413	-96.96 -125.493 50	39.2453	-98.47 -104.493 80	28.4329	-44.11 -119.493 90	83.9322	-155.85 -107.493 90	35.8277		206	-124.628 -107.603 71.4583	-96.96 -125.493 50	39.3196	-98.47 -105.993 80	27.5644	-47.13 -122.493 90	81.0645	-154.34 -107.493 90	35.023		206	T2	-46.3099 -15.2011 -26.2509	-16.9688 -22.3235 -60.8159	45.8952	-21.2813 -5.43288 -20.8158	27.4115	37.2968 -11.1829 -10.8158	85.1144	-73.75 -21.9641 -10.8158	32.2015		206	FLAIR	-45.653 -14.5148 -25.5009	-16.4053 -25.4171 -54.7867	42.8012	-19.8428 -8.65922 -19.7866	27.076	39.0244 -9.08891 -9.78661	86.2939	-73.124 -19.8311 -9.78661	32.0914
211.1	-87.5447 -112.84 63.8824	-84.88 -140.493 55	29.1665	-86.39 -108.993 70	7.31832	-38.07 -116.493 80	52.1619	-142.26 -111.993 80	57.0461		211.1	-91.5706 -118.591 66.748	-87.9 -132.993 55	18.9448	-83.37 -116.493 80	15.7247	-35.05 -110.493 90	61.6507	-140.75 -110.493 90	54.9986		211.1	CT	-16.7327 -27.7891 -35.0943	-10.1217 -41.0874 -55.519	25.2531	-10.1217 -15.063 -22.3306	19.1982	43.1596 -16.0094 -12.8482	64.9672	-67.2702 -15.063 -12.8482	56.6646		211.1	CT	-16.7327 -27.7891 -35.0943		25.2531		19.1982		64.9672		56.6646
211.2	-96.5159 -115.964 60.915	-92.43 -132.993 50	20.6354	-92.43 -110.493 70	11.365	-41.09 -120.993 80	58.835	-148.3 -110.493 80	55.4596		211.2	-101.217 -118.17 61.063	-92.43 -129.993 45	21.7948	-92.43 -114.993 75	16.7793	-45.62 -123.993 85	60.8105	-148.3 -104.493 85	54.5605		211.2	T2	NA	NA	NA	NA	NA	NA	NA	NA	NA		211.2	FLAIR	-4.3597 -31.3877 -17.0055	3.00781 -40.0908 -32.3752	19.1377	5.58594 -22.9033 -2.37521	19.62	55.4297 -21.1846 7.62479	65.4639	-54.1406 -31.0674 7.62479	55.5418
217	-87.9852 -56.5778 81.0081	-93.94 -140.493 45	91.5085	-96.96 -123.993 80	68.0174	-36.56 -128.493 90	88.8662	-157.36 -123.993 90	97.1521		217	-88.2372 -56.1364 80.8495	-96.96 -141.993 35	97.7222	-98.47 -123.993 80	68.6291	-38.07 -128.493 90	88.5209	-155.85 -117.993 90	92.0948		217	T2	20.9437 63.0996 41.4723	3.3005 -22.8653 6.16978	94.5913	4.73797 -5.97475 46.1697	71.1052	60.0817 -20.7091 56.1697	93.6573	-54.9183 -17.8341 56.1697	111.899		217	FLAIR	20.6639 60.3855 41.7258	0.647537 -31.9071 6.57862	100.767	1.93661 -11.7118 46.5786	74.6477	58.2257 -24.1728 56.5786	93.7102	-57.79 -16.4384 56.5786	110.804
218	-76.3018 -49.6748 83.2002	-89.41 -120.993 40	84.406	-89.41 -114.993 80	66.6973	-27.5 -108.993 90	77.1136	-146.79 -131.493 90	108.208		218	-72.7917 -55.8823 85.4631	-90.92 -128.493 45	85.0777	-93.94 -119.493 80	67.2563	-32.03 -116.493 95	73.6622	-149.81 -126.993 95	105.259		218	T2	35.4227 86.1983 -5.38219	2.63364 15.5073 -39.8696	85.2157	2.27424 28.0854 0.130386	67.1291	61.9305 18.7417 15.1304	75.3248	-55.9445 24.4917 15.1304	112.145		218	FLAIR	35.1156 85.4871 -4.55908	0.549789 16.4612 -39.2742	84.6434	1.83885 30.2112 0.725731	64.7356	60.706 18.6097 15.7257	74.424	-56.169 21.6175 15.7257	113.242
219	NA	NA	NA	NA	NA	NA	NA	NA	NA		219	-127.695 -127.439 73.5091	-92.43 -134.493 45	45.8928	-92.43 -108.993 80	40.3238	-44.11 -126.993 95	86.3047	-143.77 -89.4931 95	46.4775		219	T2	NA	NA	NA	NA	NA	NA	NA	NA	NA		219	FLAIR	-37.7273 -37.3501 30.5233	-16.8221 -22.4452 -14.9533	52.2236	-15.533 -1.82024 25.0466	42.2487	36.4592 -11.2734 35.0466	78.7661	-70.9627 -7.83587 35.0466	44.6782
220	-83.37 -68.8039 49.5714	-87.9 -132.993 50	64.3502	-87.9 -113.493 85	57.2086	-32.03 -126.993 95	89.9196	-146.79 -114.993 95	90.6603		220	-84.5044 -67.4782 50.7711	-87.9 -132.993 45	65.8561	-87.9 -111.993 85	56.2558	-30.52 -126.993 95	91.7198	-145.28 -101.493 95	82.5038		220	T2	-38.1519 25.3213 -6.9762	-29.7502 -37.1303 -7.33815	63.0153	-30.1095 -22.0365 27.6619	59.2219	25.5936 -24.9115 42.6619	95.1355	-86.8907 -27.0677 42.6619	87.0863		220	FLAIR	-39.1382 26.1374 -6.97113	-47.507 -40.3983 -3.53772	67.1478	-50.0852 -22.7812 31.4623	63.1664	5.34453 -40.828 46.4623	96.5309	-99.4992 -9.03116 46.4623	87.9512
NR018	-39.5196 -108.393 55	-89.41 -126.993 60	53.4791	-93.94 -105.993 85	62.1879	-39.58 -108.993 95	40.0046	-149.81 -108.993 95	117.322		NR018	-36.8894 -107.152 55	-89.2928 -123.392 60	55.0895	-92.5328 -108.902 85	63.2396	-35.8328 -105.682 95	40.041	-149.233 -107.292 95	119.252		NR018	T2	50.7858 1.98074 -48.2877	0.290619 -18.8145 -38.2877	55.5176	-1.14685 4.9043 -13.2877	62.6941	53.1188 0.951172 -3.2877	45.0722	-54.6937 0.951172 -3.2877	114.682		NR018	FLAIR	47.9641 -0.861115 -43.1772	1.53669 -18.8638 -43.1772	49.7956	-1.04144 4.76903 -13.1772	57.7342	52.2398 0.90184 -3.17725	40.2664	-54.3227 1.33153 -3.17725	109.852
NR019	NA	NA	NA	NA	NA	NA	NA	NA	NA		NR019	-110.513 -122.072 95.1749	-86.0528 -126.612 35	65.1148	-79.5728 -108.902 70	42.0062	-24.4928 -97.6323 85	90.0017	-142.753 -136.272 85	36.6686		NR019	T2	NA	NA	NA	NA	NA	NA	NA	NA	NA		NR019	FLAIR	-2.67141 -11.6406 62.682	20.2374 -28.5611 0.706429	68.2062	27.4249 -4.30326 35.7065	41.0768	79.0851 -12.8384 50.7065	82.6376	-38.161 -15.0845 50.7065	37.6136
NR023	-47.3234 -97.9914 73.2155	-98.47 -141.993 55	69.8851	-101.49 -117.993 85	58.9318	-38.07 -125.493 100	39.4889	-161.89 -125.493 100	120.827		NR023	NA	NA	NA	NA	NA	NA	NA	NA	NA		NR023	T2	49.6084 -21.4215 -6.0208	-0.336609 -61.5926 -34.9433	70.3188	-1.05536 -41.4676 0.0566864	54.8233	56.4446 -54.4051 20.0567	42.5992	-56.3991 -51.1707 20.0567	113.149		NR023	NA	NA	NA	NA	NA	NA	NA	NA	NA	NA
NR024	-43.6136 -103.859 56.5345	-101.49 -143.493 60	70.2321	-103 -113.493 85	66.5571	-36.56 -122.493 90	38.9476	-166.42 -111.993 90	127.544		NR024	-42.9608 -104.139 58.8135	-100.633 -141.102 60	68.511	-100.633 -112.122 85	63.84	-40.6928 -134.662 90	43.6966	-168.673 -108.902 90	129.61		NR024	CT	45.8338 -154.286 1015.37	-11.5996 -176.311 1020	61.6858	-12.5137 -156.658 1050	67.8918	50.5566 -166.256 1050	36.9435	-71.4707 -142.947 1050	122.834		NR024	CT	45.8338 -154.286 1015.37		61.6858		67.8918		36.9435		122.834
NR031	NA	NA	NA	NA	NA	NA	NA	NA	NA		NR031	-122.369 -63.3833 28.7798	-92.5328 -144.322 25	86.3456	-95.7728 -126.612 55	73.4352	-35.8328 -129.832 75	118.492	-152.473 -121.782 75	80.3303		NR031	T2	NA	NA	NA	NA	NA	NA	NA	NA	NA		NR031	FLAIR	-33.6455 59.5567 -31.7406	-8.27678 -29.249 -35.447	92.4325	-7.41737 -5.61621 -0.447021	76.9072	43.2858 -9.05371 24.553	117.451	-58.9799 -3.03809 24.553	87.9142
NR035	-85.8894 -126.872 94.9461	-96.96 -144.993 40	58.9067	-95.45 -107.493 55	45.4163	-35.05 -107.493 70	59.854	-149.81 -104.493 70	72.1732		NR035	-88.3046 -126.474 97.5428	-94.1528 -142.712 40	60.0754	-94.1528 -108.902 55	46.399	-32.5928 -118.562 70	62.6499	-152.473 -105.682 70	72.8594		NR035	CT	10.4053 -69.16 43.8776	11.6352 -61.6492 -15.9965	60.3559	14.5297 -32.2107 28.6173	40.1888	72.4204 -36.6265 38.5314	70.2345	-43.3609 -32.7013 38.5314	65.1815		NR035	CT	10.4053 -69.16 43.8776		60.3559		40.1888		70.2345		65.1815
NR036	-85.4471 -88.9135 60	-84.88 -132.993 75	46.5653	-87.9 -101.493 100	42.0031	-27.5 -113.493 110	80.3867	-142.26 -111.993 110	79.1225		NR036	-87.4384 -90.1702 64.0461	-89.2928 -123.392 75	35.0302	-90.9128 -104.072 100	38.7042	-32.5928 -118.562 110	76.9798	-149.233 -105.682 110	78.5554		NR036	T2	-13.5021 22.2988 -31.3687	-8.29105 -21.6033 -27.7119	44.3613	-9.0098 1.75609 7.28814	44.0061	47.7715 -3.99391 12.2881	79.6974	-63.6348 -10.1033 12.2881	73.9534		NR036	FLAIR	-13.8357 18.4507 -37.6008	-12.4629 -25.1033 -27.7119	44.6836	-11.0567 0.209213 2.28814	43.95	44.2558 -8.69704 12.2881	81.2436	-66.3692 -2.60329 12.2881	75.445
NR039	-127.843 -93.7416 82.3682	-101.49 -123.993 65	43.7182	-96.96 -95.4931 90	31.8602	-44.11 -117.993 100	88.9394	-160.38 -81.9931 100	38.8274		NR039	-124.475 -101.078 88.25	-89.2928 -125.002 70	46.2948	-92.5328 -100.852 95	32.6484	-32.5928 -110.512 105	93.8717	-157.333 -96.0223 105	37.2259		NR039	CT	-27.2414 -40.2986 -25.7072	-1.96104 -72.9088 -57.4475	52.0574	8.33388 -30.5456 -20.9069	37.199	-0.796242 -62.7103 -15.9727	36.0054	-0.796143 -62.7103 -15.9727	36.0055		NR039	CT	-27.2414 -40.2986 -25.7072		52.0574		37.199		36.0054		36.0055
NR047.1	NA	NA	NA	NA	NA	NA	NA	NA	NA		NR047.1	60.7013 -73.4113 103.125	87.6728 -129.378 60	75.6274	92.5328 -105.228 90	46.8808	145.993 -122.938 100	98.6779	27.7328 -103.618 100	44.8233		NR047.1	T2	NA	NA	NA	NA	NA	NA	NA	NA	NA		NR047.1	FLAIR	-15.6239 28.6411 36.7209	13.9908 -15.8569 -3.82978	67.0929	16.5689 4.33842 26.1702	41.6931	71.5689 -5.5444 36.1702	93.6565	-44.4467 4.33842 36.1702	37.7051
NR059	-73.2804 -109.035 66.5938	-89.41 -135.993 40	41.1598	-89.41 -119.493 75	20.9809	-35.05 -122.493 90	46.8031	-143.77 -114.993 90	74.5126		NR059	-72.9122 -92.8452 75.4485	-90.9428 -139.516 50	56.1328	-90.9428 -113.756 80	27.9836	-33.7029 -116.976 100	52.177	-143.413 -115.366 100	77.9764		NR059	CT	19.7529 4.85625 32.1039	5.98193 -28.0005 4.75	44.9159	5.06396 -19.2798 39.75	29.2707	56.9292 -21.5747 54.75	50.9266	-49.0961 -25.2466 54.75	78.4806		NR059	CT	19.7529 4.85625 32.1039		44.9159		29.2707		50.9266		78.4806
NR063	-33.1157 -111.808 58.7994	-87.9 -149.493 30	72.463	-89.41 -119.493 60	56.8291	-38.07 -147.993 75	39.9545	-136.22 -105.993 75	104.531		NR063	-35.5509 -109.843 58.7192	-89.3529 -149.176 30	72.5709	-92.5329 -121.806 60	58.2383	-40.0628 -149.176 70	41.1667	-140.233 -102.486 70	105.545		NR063	T2	55.9373 -10.3966 36.7573	5.33175 -36.7431 16.0731	60.6869	5.33175 -21.2899 46.0731	52.5963	58.5193 -42.1337 61.0731	40.0645	-44.262 -5.47744 61.0731	103.225		NR063	FLAIR	57.5092 -6.14349 34.8862	6.30569 -37.6384 16.0915	62.9839	7.20413 -17.8728 46.0915	52.8558	61.5596 -37.6384 56.0915	38.1838	-44.456 -12.033 56.0915	104.313
NR064	-128.608 -99.5128 70.0073	-96.96 -113.493 65	34.9588	-90.92 -92.4931 100	48.6747	-32.03 -104.493 115	106.66	-152.83 -95.4931 115	51.2563		NR064	-129.043 -95.556 70	-98.8929 -112.146 65	34.7744	-92.5329 -91.2158 100	47.4534	-33.7029 -97.6558 115	105.447	-154.543 -92.8258 115	51.7948		NR064	CT	-36.1138 -4.40243 7.45341	-8.19205 -19.191 0.494707	32.3535	-11.6296 4.04158 54.386	53.6045	51.5346 4.04158 64.1844	104.747	-73.9343 0.914124 64.1844	68.389		NR064	CT	-36.1138 -4.40243 7.45341		32.3535		53.6045		104.747		68.389
NR072	-83.1593 -78.1609 101.8	-87.9 -122.493 70	54.7636	-95.45 -104.493 105	29.2349	-38.07 -105.993 115	54.6069	-145.28 -102.993 115	68.1898		NR072	-83.5058 -75.42 103.298	-87.7628 -121.806 70	57.2585	-97.3028 -100.876 105	29.0045	-40.0628 -96.0458 120	50.9085	-145.003 -97.6558 120	67.4929		NR072	CT	15.7338 11.0828 14.3535	14.6564 -36.499 -30.711	65.5439	3.4845 -11.5409 16.839	25.8468	61.0627 12.4754 26.349	46.9099	-46.3593 -12.9536 26.349	67.655		NR072	CT	15.7338 11.0828 14.3535		65.5439		25.8468		46.9099		67.655
NR091	-112.784 -113.218 125.02	-89.41 -129.993 75	57.7039	-87.9 -95.4931 95	42.8321	-39.58 -95.4931 115	75.9829	-149.81 -107.493 115	38.7827		NR091	-112.465 -116.267 123.139	-90.9428 -128.246 70	58.5701	-89.3529 -94.4358 95	42.4567	-41.6528 -86.3858 115	77.2884	-148.183 -107.316 115	37.7113		NR091	T2	-4.05444 -14.6732 48.5366	11.6687 -13.1403 -8.10668	58.805	15.4187 12.7347 21.8933	42.8983	65.6687 17.6097 41.8933	77.1209	-39.3313 3.7347 41.8933	40.3416		NR091	FLAIR	-5.56845 -18.9902 44.2698	9.60623 -13.9546 -10.0869	56.6593	15.7 9.71723 17.9132	44.3974	63.5125 12.7641 41.9132	76.0662	-39.1438 2.92036 41.9132	40.1613

## Sheet: Sensitivity_Specificity
Analysis ID	ICH present?	type	Supra v. Infra	Location	Side	IVH Present?	Software	R1	R2	R3
1	yes	ICH	supra	basal ganglia	right	yes	RC7.2	incorrect	correct	correct
2	no	AIS				no	RC8.1.0	correct	correct
3	no	AIS				no	RC8.0.2	correct	correct
5	yes	ICH	supra	parietal	right	no	RC4.5	correct	correct
6	yes	ICH	supra	basal ganglia	right	no	RC8.0.3	incorrect	correct	correct
7	yes	ICH	supra	basal ganglia	left	yes	RC6.3	correct	correct
9	yes	ICH	supra	frontal	left	no	RC4	incorrect	correct	correct
11	no	AIS				no	RC8.1.0	correct	correct
15	yes	ICH	supra	fronto-parietal	right	no	RC4.6	incorrect	correct	correct
16	no	AIS				no	RC6.2	correct	correct
17	no	AIS				no	RC8.0.2	correct	correct
19	yes	ICH	supra	occipital	right	no	RC4.6	incorrect	correct	correct
22	no	nothing				no	RC8.0.1	correct	correct
23	no	nothing				no	RC8.0.2	correct	correct
24	no	AIS				no	RC6.3	correct	correct
25	yes	ICH	supra	fronto-temporal	left	no	RC8.1.0	correct	correct	correct
26	yes	ICH	supra	fronto-parietal	left	no	RC8.0.2	incorrect	correct	correct
30	no	AIS				no	RC6.2	correct	correct
31	no	AIS				no	RC3	correct	correct	incorrect
32	yes	ICH	supra	basal ganglia	right	no	RC6.3	incorrect	correct	incorrect
33	no	healthy control				no	RC8.0.2	correct	correct
34	no	nothing				no	RC8.0.2	correct	correct
35	no	healthy control				no	RC5.2	correct	correct
36	no	healthy control				no	RC5.2	correct	correct
37	yes	ICH	supra	parieto-occipital	left	yes	RC5.2	correct	correct	correct
38	yes	ICH	supra	occpital	left	no	RC7.2	correct	correct
39	no	healthy control				no	RC5.1	correct	correct
40	yes	ICH	supra	temporal	left	no	RC8.0.2	incorrect	incorrect	incorrect
41	no	nothing				no	RC6.2	correct	correct
46	yes	ICH	infra	cerebellum	bilateral	no	RC7.2	incorrect	correct	correct
47	yes	ICH	supra	thalamus	right	no	RC4.6	incorrect	correct	correct
48	no	healthy control				no	RC5.1	correct	correct
49	yes	ICH	supra	fronto-parietal	left	no	RC4	correct	correct
51	yes	ICH	supra	parietal	right	no	RC3	incorrect	correct	correct
52	yes	ICH	supra	corpus collosum	left	no	RC8.0.1	incorrect	correct	correct
53	no	AIS				no	RC8.0.2	correct	correct
55	no	healthy control				no	RC5.1	correct	correct
56	yes	ICH	supra	temporal	left	no	RC8.0.2	incorrect	correct	correct
57	no	healthy control				no	RC5.1	correct	correct
59	no	AIS				no	RC8.0.2	correct	correct	correct
60	no	healthy control				no	RC8.0.2	correct	correct
61	no	AIS				no	RC8.0.3	correct	correct
66	no	AIS				no	RC5.2	correct	correct
67	no	healthy control				no	RC5.1	correct	correct
68	no	healthy control				no	RC5.1	correct	correct
69	no	AIS				no	RC8.1.0	incorrect	correct	correct
70	yes	ICH	supra	basal ganglia	left	no	RC3	correct	correct	correct
72	yes	ICH	supra	occipital	left	no	RC6.2	correct	correct
73	no	nothing				no	RC8.0.2	correct	correct
74	yes	ICH	supra	frontal	right	no	RC6.3	correct	correct
75	no	AIS				no	RC8.1.0	correct	correct	correct
76	no	healthy control				no	RC5.1	correct	correct
78	yes	ICH	supra	fronto-parietal	left	yes	RC8.0.3	correct	correct
80	no	nothing				no	RC8.0.2	correct	correct
83	yes	ICH	supra	frontal	right	no	RC5.1	correct	correct	correct
84	no	AIS				yes	RC5.2	correct	correct
85	no	AIS				no	RC6.2	correct	correct
87	no	AIS				no	RC4.6	correct	correct
88	no	healthy control				no	RC5.1	correct	correct
89	yes	ICH	infra	cerebellum	right	no	RC4.6	incorrect	incorrect	incorrect
90	no	AIS				no	RC8.0.1	correct	correct
91	no	AIS				no	RC5.2	correct	correct
93	yes	ICH	infra	cerebellum	bilateral	no	RC4.5	incorrect	incorrect	correct
94	no	healthy control				no	RC5.1	correct	correct	correct
96	no	AIS				no	RC6.2	correct	correct	correct
97	no	healthy control				no	RC5.1	correct	correct
98	no	nothing				no	RC8.0.3	correct	correct
99	yes	ICH	supra	thalamus	left	yes	RC8.1.0	correct	correct
100	no	AIS				no	RC8.0.3	correct	incorrect	incorrect
102	yes	ICH	supra	L temporal, R parietal	bilateral	no	RC8.0.3	incorrect	incorrect	correct
104	no	AIS				no	RC5.2	correct	correct	correct
107	yes	ICH	supra	fronto-parietal	right	yes	RC8.0.2	correct	correct
108	yes	ICH	infra	pons	bilateral	no	RC8.0.3	incorrect	incorrect	incorrect
111	yes	ICH	supra	temporal	left	no	RC6.2	correct	correct
113	no	AIS				no	RC5.1	correct	correct
114	yes	ICH	supra	thalamus	left	yes	RC5.2	incorrect	incorrect	incorrect
115	no	AIS				no	RC4.6	correct	correct
116	yes	ICH	supra	fronto-parietal	left	yes	RC8.0.3	correct	correct
117	no	AIS				no	RC5.2	correct	correct
118	yes	ICH	supra	thalamus	right	no	RC5.2	incorrect	incorrect	incorrect
120	no	AIS				no	RC6.2	correct	correct
121	no	nothing				no	RC8.0.2	correct	correct
122	no	AIS				no	RC6.3	correct	correct	incorrect
128	no	AIS				no	RC3	correct	correct
129	no	healthy control				no	RC5.2	correct	correct
130	yes	ICH	supra	fronto-temporal	left	no	RC8.1.0	correct	correct
131	no	AIS				no	RC6.2	correct	correct
132	no	healthy control				no	RC5.1	incorrect	correct	correct
133	yes	ICH	supra	temporal	left	no	RC5.2	correct	correct
135	yes	ICH	supra	frontal	right	no	RC3	incorrect	correct	correct
136	no	healthy control				no	RC5.1	correct	correct
137	yes	ICH	supra	fronto-parietal	left	yes	RC8.0.3	correct	correct
139	no	nothing				no	RC8.1.0	incorrect	correct	correct
141	yes	ICH	supra	temporo-parietal	left	no	RC8.1.0	correct	correct
142	no	AIS				no	RC5.2	correct	correct	incorrect
144	no	nothing				no	RC4	correct	correct
147	no	healthy control				no	RC8.0.2	correct	correct
148	no	nothing				no	RC8.0.1	correct	correct
149	no	nothing				no	RC8.0.2	correct	correct
150	no	AIS				no	RC6.2	correct	incorrect	incorrect
151	yes	ICH	supra	occipital	bilateral	no	RC7.2	correct	correct
154	yes	ICH	infra	cerebellum	right	no	RC4	incorrect	incorrect	incorrect
155	no	healthy control				no	RC5.1	correct	correct
157	yes	ICH	infra	cerebellum	left	no	RC7.2	incorrect	incorrect	incorrect
158	no	AIS				no	RC6.2	correct	correct
161	yes	ICH	supra	frontal	left	no	RC4	correct	correct	incorrect
163	no	AIS				no	RC6.3	incorrect	correct	correct
164	no	AIS				no	RC8.1.0	correct	correct
165	yes	ICH	supra	fronto-parietal	left	no	RC3	incorrect	correct	correct
167	no	healthy control				no	RC5.1	correct	correct
168	no	AIS				no	RC8.1.0	incorrect	correct	incorrect
169	yes	ICH	supra	frontal	right	no	RC7.2	incorrect	correct	correct
170	yes	ICH	supra	basal ganglia	right	yes	RC7.2	correct	correct
172	no	healthy control				no	RC5.1	correct	correct
173	no	nothing				no	RC8.0.1	correct	correct
174	yes	ICH	supra	thalamus	right	no	RC6.3	correct	correct
179	yes	ICH	supra	thalamus	bilateral	no	RC6.3	correct	correct
181	yes	ICH	supra	temporal	right	no	RC8.1.0	correct	correct
183	yes	ICH	supra	occipital	left	yes	RC8.1.0	correct	correct
186	no	AIS				no	RC8.1.0	incorrect	correct	correct
187	no	AIS				no	RC8.0.3	incorrect	correct	correct
188	no	AIS				no	RC4.6	correct	correct	correct
189	no	nothing				no	RC8.0.2	correct	correct
190	no	AIS				no	RC5.2	correct	correct
191	no	healthy control				no	RC5.2	correct	correct
192	no	AIS				no	RC5.2	correct	correct
193	no	AIS				no	RC3	correct	correct
196	no	AIS				no	RC8.0.3	correct	correct
199	yes	ICH	supra	basal ganglia	left	yes	RC8.1.0	incorrect	correct	correct
200	no	nothing				no	RC8.0.2	correct	correct
202	no	AIS				no	RC7.2	correct	correct
203	no	AIS				no	RC4.6	correct	correct
204	no	healthy control				no	RC5.1	correct	correct
205	no	AIS				no	RC8.0.3	correct	correct
206	no	healthy control				no	RC8.0.2	correct	correct
208	yes	ICH	supra	parieto-occipital	right	no	RC8.0.3	correct	correct
209	yes	ICH	supra	thalamus	right	yes	RC5.2	correct	correct
210	yes	ICH	supra	frontal	left	no	RC4	incorrect	correct	correct
211	no	AIS				no	RC8.1.0	correct	correct	correct
212	no	AIS				no	RC4.6	correct	correct
214	no	AIS				no	RC8.0.2	correct	correct	correct
215	no	nothing				no	RC8.0.2	correct	correct
216	yes	ICH	supra	fronto-parietal	left	no	RC4	incorrect	incorrect	correct
217	yes	ICH	supra	frontal	right	no	RC8.1.0	correct	correct

## Sheet: SIR
T2W		Core							Rim
Subject ID	Type	R1	R2	R3	R4	average SI	SD	Rating:	R1	R2	R3	R4	average SI	SD	Raing:
9	heterogenous	0.807755	0.762884	0.794039	0.739401	0.77602	0.0307968	hypo	1.37019	1.24106	1.2627	1.00078	1.21868	0.155855	hyper
11	heterogenous	0.848117	0.855449	0.782261	0.81026	0.824022	0.0341642	hypo	1.22849	1.19956	1.22191	1.26532	1.22882	0.0273025	hyper
25	heterogenous	1.23486	1.20947	1.18333	1.14351	1.19279	0.0390139	hyper	1.43614	1.45509	1.61654	1.61127	1.52976	0.0974937	hyper
26	heterogenous	0.91185	0.925967	0.897338	0.899135	0.908573	0.0132739	hypo	1.37272	1.3909	1.42548	1.39769	1.3967	0.0218945	hyper
29.1	heterogenous	1.48382	1.48046	1.34727	1.55009	1.46541	0.0850366	hyper	2.05125	2.13614	2.04	2.03461	2.0655	0.0476002	hyper
29.2	heterogenous	1.5648	1.48498	1.37254	1.37037	1.44817	0.0943927	hyper	2.22033	2.18321	2.14296	2.2037	2.18755	0.0333775	hyper
33	heterogenous	1.10945	1.10654	0.963348	0.943761	1.03077	0.0895323	iso	1.77936	1.72768	1.65647	1.94552	1.77726	0.12297	hyper
35	heterogenous	1.28531	1.34304	1.23227	1.29208	1.28818	0.0453111	hyper	1.88515	1.83419	1.8008	1.76238	1.82063	0.0520704	hyper
40.1	homogenous							homogenous	1.449	1.30796	1.41124	1.05531	1.30588	0.177361	hyper
40.2	homogenous							homogenous	1.37261	1.37362		1.32394	1.35672	0.0283912	hyper
50	heterogenous	1.53215	1.5111	1.47885	0.823454	1.33639	0.342656	hyper	1.69637	1.61647	1.72317	1.61082	1.66171	0.0566119	hyper
58.1	heterogenous	0.590326	0.585333	0.549821	0.54253	0.567003	0.0243181	hypo	1.3721	1.40974	1.32144	1.3574	1.36517	0.0365465	hyper
59	heterogenous	1.01928	0.937989	0.954974	1.07858	0.997705	0.0642856	iso	1.36484	1.45336	1.46115	1.62863	1.47699	0.110125	hyper
61	heterogenous	0.878413	0.858998	1.17469		0.970702	0.17693	iso	1.16689	1.18198	1.37514	1.30225	1.25657	0.0995831	hyper
64.2	heterogenous	1.17435	0.946867	1.001	1.19276	1.07874	0.123255	hyper	1.39186	1.2858	1.35841	1.42303	1.36477	0.0588922	hyper
66	heterogenous	1.2409	1.30276	1.01143	1.26923	1.20608	0.132207	hyper	1.46931	1.52932	1.40052	1.59441	1.49839	0.0828628	hyper
86	heterogenous	0.874277	0.811407	0.757162	0.784394	0.80681	0.0501345	hypo	1.42529	1.49379	1.48219	1.47639	1.46941	0.0302935	hyper
108	heterogenous	0.941769	0.91364	0.838004		0.897804	0.0536645	hypo	1.35173	1.36703	1.30603	1.53708	1.39047	0.101118	hyper
109	heterogenous	0.580047	0.585694	0.663863	0.64633	0.618983	0.0423727	hypo	1.20631	1.02306	1.06049	1.02789	1.07944	0.0861998	hyper
117	heterogenous	1.05229	1.06966	0.949923	0.977368	1.01231	0.0577383	iso	1.41094	1.51745	1.35734	1.31517	1.40023	0.087428	hyper
118	heterogenous	1.03307	1.05473	0.967129	1.02288	1.01945	0.0373257	iso	1.24875	1.26119	1.20466	1.19985	1.22861	0.0309183	hyper
122	heterogenous	0.935806	0.998125	0.870859	0.880414	0.921301	0.0586757	hypo	1.30743	1.38835	1.2497	1.32515	1.31766	0.0570845	hyper
126	heterogenous	0.851322	0.870817	0.815326	0.714885	0.813087	0.0693861	hypo	1.43646	1.32059	1.3497	1.35639	1.36579	0.0496145	hyper
153	heterogenous	0.780549	0.741992	1.28132	0.622604	0.856616	0.29101	hypo	1.37321	1.40632	0.641571	1.33576	1.18921	0.366232	hyper
171	heterogenous	1.06298	1.01435	0.992287	1	1.0174	0.031729	iso	1.43335	1.51918	1.37015	1.45349	1.44404	0.0613987	hyper
187	heterogenous	0.741254	0.760913	0.73297	0.694327	0.732366	0.0279359	hypo	1.04448	1.11308	1.06243	1.11008	1.08252	0.0343713	hyper
195.3	heterogenous	0.770775	0.79661	0.723974	0.719323	0.75267	0.0373901	hypo	1.19218	1.3076	1.20893	1.32863	1.25934	0.0687555	hyper
203	heterogenous	0.559726	0.759723	0.736193		0.685214	0.109311	hypo	0.852164	1.21205	1.11903	1.64278	1.20651	0.32842	hyper
206	heterogenous	0.837063	0.907442	0.820848	0.930909	0.874065	0.0533744	hypo	1.05296	1.22332	1.17492	0.987636	1.10971	0.108447	hyper
208	heterogenous	0.886467	0.976689	0.861045	0.892977	0.904294	0.0501909	hypo	1.17267	1.23329	1.15933	1.25485	1.20504	0.0462454	hyper
211.1	heterogenous	0.937499	0.939329	0.919149	0.951376	0.936838	0.0133025	hypo	1.08678	1.06783	1.12031	1.2412	1.12903	0.0778671	hyper
211.2	heterogenous	0.998464	1.29019	1.03787	1.06661	1.09828	0.130955	hyper	1.2531	1.28277	1.23444	1.32526	1.27389	0.0396086	hyper
217	heterogenous	0.792406	0.674107	0.648864	0.628251	0.685907	0.0734342	hypo	1.49644	1.55225	1.4736	1.4734	1.49893	0.037161	hyper
218	heterogenous	0.790535	0.792173	0.747699	0.669688	0.750024	0.0573786	hypo	1.39846	1.35823	1.22028	1.14901	1.28149	0.116717	hyper
219	heterogenous	0.925443	0.847556	0.781087	0.779807	0.833473	0.0689954	hypo	1.17711	1.11122	1.03662	1.04995	1.09372	0.0643861	hyper
220	homogenous							homogenous		1.47508	1.39643	1.4182	1.4299	0.0406081	hyper
225		0.935746	0.976482	0.978418	0.90813	0.949694	0.0339843	hypo	1.1901	1.15636	1.1798	0.922764	1.11226	0.127115	hyper
NR018		0.987816	0.955017	0.94891	0.789171	0.920229	0.089026	hypo	1.16831	1.23864	1.23971	1.00656	1.16331	0.109706	hyper
NR019		0.652862	0.571596	0.590754	0.489844	0.576264	0.0672494	hypo	1.43313	1.39828	1.41597	1.55	1.44935	0.0685938	hyper
NR023		1.15895	1.07823	1.01779	1.19186	1.11171	0.0787367	hyper	1.831	1.71756	1.68018	2.18522	1.85349	0.230261	hyper
NR024		1.07313	0.874219	0.873415	1.00633	0.956773	0.0995959	iso	1.24052	1.15465	1.43823	1.40054	1.30849	0.133656	hyper
NR031		0.886653	0.888493	0.94595	0.919954	0.910262	0.0282776	hypo	1.07336	1.04311	1.17446	1.10441	1.09883	0.0562899	hyper
NR035		0.929076	0.74765	0.999752	0.794921	0.86785	0.116781	hypo	1.21265	0.997071	1.26548	1.12762	1.1507	0.117112	hyper
NR036		0.991239	0.108475	1.14103	1.13109	0.842959	0.494409	hypo	1.47815	1.62859	1.65443	1.70282	1.616	0.0969135	hyper
NR039	homogenous							homogenous	1.41165	1.35604	1.59833	1.29693	1.41574	0.130428	hyper
NR047.1		0.709887	0.595457	0.672034	0.739247	0.679156	0.0622137	hypo	1.35745	1.28326	1.50057	1.33849	1.36994	0.0925962	hyper
NR047.2		1.38185	1.3714	1.36145		1.37157	0.0102038	hyper	1.81981	1.82071	1.82825	1.96908	1.85946	0.073173	hyper
NR047.3	homogenous							homogenous	2.46758	2.56321	2.73292	2.41086	2.54364	0.140976	hyper
NR051.1	homogenous							homogenous	1.28032	1.35301	1.32014	1.05849	1.25299	0.13303	hyper
NR051.2		1.49961			1.2606	1.3801	0.169002	hyper	1.5753	1.44406	1.52288	1.36515	1.47685	0.0919499	hyper
NR059		1.36703	1.28691	1.30061	1.13195	1.27162	0.0994723	hyper	1.59002	1.65093	1.81161	1.38497	1.60938	0.176407	hyper
NR063	homogenous							homogenous	1.41866	1.66216	1.83416	1.60245	1.62936	0.171406	hyper
NR064		0.744443	0.959151	0.906058	1.02753	0.909296	0.120626	hypo	1.07856	1.37265	1.5412	1.47798	1.3676	0.204848	hyper
NR072		1.4659	1.44779	1.47068	1.4012	1.44639	0.0316998	hyper	1.9651	2.11857	2.39614	2.26594	2.18644	0.186093	hyper
NR079		1.23031	1.05495	1.1814	1.05252	1.1298	0.0900735	hyper	2.13349	1.87864	2.15259	2.09314	2.06447	0.126337	hyper
NR091		1.0134	1.10711	1.05595	1.07847	1.06373	0.0395482	hyper	1.8057	1.97171	0.195595	1.74432	1.42933	0.828082	hyper
			core SI	core SD	rim SI	rim SD
	27	hypo core, hyper rim	0.807436	0.0985202	1.26724	0.0832788
	15	hyper core, hyper rim	1.24133	0.102489	1.73425	0.155054
	7	iso core, hyper rim	1.00073	0.0795909	1.41317	0.0922971
	7	homogenous hyperintensity	NA	NA		0.109703
FLAIR		Core							Rim
Cohort		R1	R2	R3	R4	average SI	SD	Rating	R1	R2	R3	R4	average SI	SD	RATING
9		0.998682	1.04591	0.914852	1.01609	0.993885	0.0561816	iso	1.23022	1.29644	1.32761	1.27682	1.28277	0.0408015	hyper
11		1.04902	1.04729	0.922738		1.00635	0.0724152	iso	1.40403	1.46014	1.45928	1.4896	1.45326	0.0357203	hyper
25	homogenous								1.39953	1.39288	1.43017	1.42624	1.4122	0.0187424	hyper
26		1.01239	0.999064	0.967785		0.993079	0.0228954	iso	1.25823	1.25392	1.30989	1.32955	1.2879	0.0376522	hyper
29.1	homogenous								1.28907	1.39426	1.39948	1.39911	1.37048	0.0543265	hyper
29.2		0.844758	0.795617	0.852867		0.831081	0.0309788	hypo	1.18765	1.15996	1.05393	1.20105	1.15065	0.0667091	hyper
33	homogenous								1.30445	1.35833	1.3057	1.29763	1.31653	0.0280913	hyper
35		1.04663	1.04869	1.01068	1.02426	1.03256	0.0183084	iso	1.19429	1.18115	1.21849	1.22911	1.20576	0.0219422	hyper
40.1	homogenous								1.63444	1.63524	1.59077	1.78374	1.66105	0.0843909	hyper
40.2	homogenous								1.61249	1.51657	1.52109	1.8251	1.61881	0.144453	hyper
50	homogenous								1.44103	1.53857	1.58103	1.52559	1.52155	0.0586715	hyper
58.1	exclude
59		0.917853	0.883829	0.87183	0.980349	0.913465	0.0486639	hypo	1.19074	1.15887	1.22489	1.36572	1.23505	0.0911868	hyper
61	homogenous								1.26028	1.3618	1.40715	1.3812	1.35261	0.0642953	hyper
64.2		1.51313	1.40991	1.35098	1.44333	1.42934	0.0676643	hyper	1.87639	1.7987	1.76739	1.87667	1.82979	0.0554682	hyper
66		0.967299	0.989072	0.967862	1.01067	0.983726	0.020625	iso	1.31587	1.46801	1.55108	1.41942	1.4386	0.0982286	hyper
86	homogenous								1.09379	1.12064	1.10703	1.12066	1.11053	0.012874	hyper
108		0.714551	0.694657	0.686287	0.733055	0.707138	0.0209538	hypo	1.07344	1.0545	1.06476		1.06423	0.00948381	hyper
109	exclude
117	homogenous								1.1266	1.16093	1.17767	1.19836	1.16589	0.0303391	hyper
118	homogenous								1.23153	1.32092	1.33964	1.2523	1.2861	0.0522781	hyper
122	homogenous								1.22718	1.14788	1.21521		1.19676	0.0427517	hyper
126		0.912374	0.90029	0.882134	0.80799	0.875697	0.0468179	hypo	1.1914	1.18526	1.17129	1.17397	1.18048	0.00946811	hyper
153		0.923281	0.886702	0.884318	0.828712	0.880753	0.0390084	hypo	1.32458	1.28302	1.26124	1.30129	1.29253	0.0269181	hyper
171		0.937062	0.891587	0.921373	0.964625	0.928662	0.0305044	hypo	1.27427	1.34534	1.29933	1.33218	1.31278	0.0321495	hyper
187		0.854784	0.919748	0.865752	0.798638	0.85973	0.049649	hypo	1.24713	1.26653	1.27487	1.20136	1.24747	0.0328636	hyper
195.3		0.900621	0.897607	0.8639	0.851832	0.87849	0.0243498	hypo	1.21534	1.17417	1.22433	1.21937	1.2083	0.0230509	hyper
203	homogenous								1.21106	1.12216	1.39079	1.33612	1.26503	0.121372	hyper
206	homogenous								1.24626	1.10298	1.22882	1.21815	1.19905	0.0650876	hyper
208		0.700818	0.743064	0.73627	0.697527	0.71942	0.0235818	hypo		0.998037	1.01194	1.0539	1.02129	0.0290822	hyper
211.1		0.825426	0.871535	0.883318		0.860093	0.0305953	hypo	1.16865	1.14404	1.12763	1.12147	1.14044	0.0210768	hyper
211.2		0.90542			0.971272	0.938346	0.0465647	hypo	1.33026	1.22098	1.30174	1.37073	1.30593	0.0633098	hyper
217		0.932039	0.889475	0.90838	0.893267	0.90579	0.0193106	hypo	1.26865	1.26227	1.2725	1.29377	1.2743	0.0136473	hyper
218		0.945131	0.910251	0.926761		0.927381	0.0174485	hypo	1.42594	1.42105	1.40043	1.44969	1.42428	0.0202308	hyper
219		0.893241	0.943879	0.94595	0.918845	0.925479	0.0247721	hypo	1.19595	1.2455	1.23379	1.30124	1.24412	0.0435564	hyper
220	homogenous									1.21949	1.34044	1.21715	1.25902	0.0705175	hyper
225	homogenous								1.90492	1.85153	1.78523	1.20332	1.68625	0.325653	hyper
NR018	homogenous								1.38401	1.39395	1.37721	1.40839	1.39089	0.0135414	hyper
NR019		0.561613	0.66727	0.658727	0.633745	0.630339	0.0479746	hypo	1.40705	1.38863	1.43085	1.45597	1.42063	0.0292199	hyper
NR023		0.997639	0.993157	0.993251	1.02439	1.00211	0.0150005	iso	1.27286	1.32291	1.29733	1.37236	1.31637	0.0425568	hyper
NR024		1.02702	0.941571	0.865178	1.05263	0.9716	0.0853707	iso	1.26069	1.30139	1.30786	1.29757	1.29188	0.0212202	hyper
NR031		0.932623	1.06143	0.953829	1.03412	0.9955	0.0619895	iso	1.20178	1.17378	1.20824	1.16563	1.18736	0.0208198	hyper
NR035		1.0003	1.15834	0.967571	1.06739	1.0484	0.0842484	iso	1.3086	1.26648	1.34909	1.29784	1.3055	0.0341105	hyper
NR036	homogenous								1.33482		1.41266	1.6015	1.44966	0.137137	hyper
NR039	homogenous								2.07839	2.09147	2.13	1.85412	2.0385	0.124855	hyper
NR047.1		0.650855	0.653754	0.657331	0.72364	0.671395	0.0349306	hypo	1.4175	1.37725	1.44981	1.50739	1.43799	0.0549704	hyper
NR047.2	homogenous								2.58442	2.53371	2.39694	2.40932	2.4811	0.0925158	hyper
NR047.3	homogenous								3.0086	3.08914	2.99359	2.94427	3.0089	0.06014	hyper
NR051.1	homogenous								1.83291	1.57907	1.71365	1.55932	1.67124	0.127744	hyper
NR051.2		1.40056	1.40976	1.29371	1.56621	1.41756	0.11223	hyper	2.00666	2.12202	2.03694	2.20869	2.09358	0.0909643	hyper
NR059		1.51388	1.44804	1.47803	1.55994	1.49997	0.0481919	hyper	1.67519	1.81036	1.75805	1.95282	1.79911	0.116616	hyper
NR063	homogenous								2.08922	2.55262	2.1372	2.52513	2.32604	0.246793	hyper
NR064			1.18401	1.21016	1.46104	1.28507	0.15295	hyper	1.51687	1.73847	1.83015	1.77879	1.71607	0.137999	hyper
NR072		1.70636	1.75738	1.70768	1.68281	1.71356	0.0313671	hyper		2.3417	2.5825	2.5552	2.49313	0.131855	hyper
NR079		1.27338	1.26548	1.14737	1.23274	1.22974	0.0576635	hyper	2.05466	2.12273	2.29749	2.23737	2.17806	0.109649	hyper
NR091		1.34668	1.2781		1.30514	1.30997	0.0345411	hyper		2.05903	2.25017	2.50508	2.27143	0.223786	hyper
			core SI	core SD	rim SI	rim SD
	16	hypo core, hyper rim	0.835059	0.034577	1.23575	0.0364462
	7	hyper core, hyper rim	1.2014	0.0580063	1.97568	0.0985075
	9	iso core, hyper rim	1.00302	0.0485594	1.30771	0.039228
	22	homogenous hyperintensity			1.60106	0.0926776
		hypo core, hyper rim
		hyper core, hyper rim
		iso core, hyper rim
			core SI	core SD	rim SI	rim SD
		15	1.25388	0.121745	0.65865	0.120689
		2	0.682771	0.24071	1.05347	0.118662
		6	0.687259	0.220933	0.444375	0.145684
		2	NA	NA	2.06182	0.276277
		2	1.02642	0.0609065	0.577191	0.0377901
		1	NA	NA	0.476654	0.0413718
		28
